# Supplementary material for: Elevation of serum interleukin-1β levels as a potential indicator for malarial infection and severe malaria: a meta-analysis
Source: Malar J. 2022 Oct 29;21:308. doi: 10.1186/s12936-022-04325-0 (PMC9617441; doi:10.1186/s12936-022-04325-0)
Supplement: Supplementary file 8 — Additional file 8: Table S2. Quality of the included studies. [file 12936_2022_4325_MOESM8_ESM.xlsx]

## Sheet: Sheet1
No.	Authors	study design	study location (Year)	year	types of participants	Plasmodium spp.	mean age	age range (years)	male%	IL-1β (mean±SD)(pg/mL) or (median and range) or (higher or lower in severe malaria compared to non-severe malaria)	Parasite density	Method for malaria	Method for IL-1β
1	Armah et al., 2007	Prospective observational stud	Ghana	2005	cerebral malaria (9), severe malarial anemia (5), non-malaria deaths (5)	P. falciparum	cerebral malaria (9), severe malarial anemia (5), non-malaria deaths (5)	Children	52.6	Severe malarial anemia>cerebral malaria>non-malaria	cerebral malaria (9): 51604 (9468), severe malarial anemia (5): 195003 (23613), non-malaria deaths (5)	Microscopy	Bead-babsed assay
2	Cox-Singh et al., 2011	Case-control study	Malaysia	2006-2009	Uncomplicated P. knowlesi (85), complicated P. knowlesi (9), P. vivax patients (20), uncomplicated P. falciparum patients (17), complicated P. falciparum patients (5)	P. knowlesi, P. falciparum and P. vivax	NS	Adults	NS	Uncomplicated P. knowlesi (85): 1.37(1.37–1.37), complicated P. knowlesi (9): 1.37(1.37–9.04), P. vivax patients (20): 1.37(1.37–1.37, uncomplicated P. falciparum patients (17): 1.37(1.37–4.07), complicated P. falciparum patients (5):1.37(1.37–16.65	Uncomplicated P. knowlesi (85): median 1,030; IQR 337–3,141, complicated P. knowlesi patients (9): median 21,715; IQR 4,298–148,326, P. vivax patients (20): NS uncomplicated P. falciparum patients (17): median 23,142; IQR 8,254–59,367, complicated P. falciparum (5): NS parasites/mL	Microscopy	ELISA
3	Jakobsen et al., 1994	Cross-sectional study	Gambia	1992	Mild malaria (62), Cerebral malaria (67), Asymtomatic malaria (26), Severely ill controls (49), Mild ill controls (38)	P. falciparum	Mild malaria (62):5.5, Cerebral malaria (67): 3, Asymtomatic malaria (26): 3.33, Severely ill controls (49): 1.83, Mild ill controls (38): 2.67	< 5	Mild malaria (62): 54.5, Cerebral malaria (67): 56.8, Asymtomatic malaria (26): 3.33, Severely ill controls (49): 40.7, Mild ill controls (38): 56.5	Mild malaria (28): 40 (<5-75), Cerebral malaria (54): 43 (9-71), Asymtomatic malaria (15): 43 (36-78),, Severely ill controls (29): 38 (<5-49), Mild ill controls (19): 31 (<5-153)	Mild malaria (62): 90000, Cerebral malaria (67): 75000, Asymtomatic malaria (26): 15000	Microscopy	ELISA
4	John et al., 2006	Cross-sectional study	Uganda	NS	Uncomplicated malaria (76), cerebral malaria (88), healthy controls (100)	P. falciparum	Uncomplicated malaria (76): 7.1 ± 2.4, cerebral malaria (88): 6.1 ± 2.5, healthy controls (100): 7.7 ± 2.1	4–12 year	Uncomplicated malaria (76): 40.5, cerebral malaria (88): 57.9, healthy controls (100): 47.6	Uncomplicated malaria (76): median 0, cerebral malaria (88): median 3	Uncomplicated malaria (76): 54,840 (118–220), cerebral malaria (88): 39,790 (143–560)	Microscopy	Bead-babsed assay
5	Lopera-Mesa et al., 2012	Prospective cohort study	United States	2008	Uncomplicated malaria (473), non-cerebral severe malaria (24), cerebral malaria (9)	P. falciparum	Uncomplicated malaria (473): 5 (3–9), non-cerebral severe malaria (24): 6 (3-8), cerebral malaria (9): 1 (0.875–2)	6 months–17 years	Uncomplicated malaria (473): 50, non-cerebral severe malaria (24): 54, cerebral malaria (9): 33	Uncomplicated malaria (473): 1.8 (0.45–5.97), non-cerebral severe malaria (24): 4.3 (0.56–6.42), cerebral malaria (9): 4.3 (2.06–9.59)	Uncomplicated malaria (473): 8600 (787.5–26150), non-cerebral severe malaria (24): 22888 (6975–46012), cerebral malaria (9): 34350 (10300–138150) parasites/µl	Microscopy	Bead-based assay
6	Lyke et al., 2004	Case-control study	Mali	2003	Severe malaria (248), Uncomplicated malaria (249), Healthy controls (251)	P. falciparum	Severe malaria (died 18): mean 2.42 (0.67–8.25), (survived 230): 3.43 (0.25–13.5), Uncomplicated malaria (249): mean 3.46 (0.5–14), Healthy controls (251): mean 3.38 (0.38–13.9)	3 months to 14 years	Severe malaria (died 18): 44, (survived 230): 47, Uncomplicated malaria (249): 50, Healthy controls (251): mean 53	Severe malaria (248): mean 15.8 (2.5–1,773), Uncomplicated malaria (249): mean 12.7 (2.5–636), Healthy controls (251): mean 14.7 (2.5–3,355)	Severe malaria (died 18): 31763, (survived 230): 170029, Uncomplicated malaria (249): 7820	Microscopy	Bead-based assay
7	Mandala et al., 2017	Case-control study	Malawi	2005-2006	Cerebral malaria (29), severe malarial anemia (30), uncomplicated malaria (54), healthy controls (42)	P. falciparum	Cerebral malaria (29): 10 (), severe malarial anemia (30): 23 (5–38), uncomplicated malaria (54): 27 (6–58), healthy controls (42): 20 (5–76)	5-84 months	Cerebral malaria (29): 34, severe malarial anemia (30): 63, uncomplicated malaria (54): 70, healthy controls (42): 69	Cerebral malaria (29): median 2.48 (1.68- 5.08), severe malarial anemia (30): 2.21 (1.44- 5.40), uncomplicated malaria (54): 2.46 (1.45- 4.09), healthy controls (42): 1.89 (1.37- 2.50)	Cerebral malaria (29): 41,800 (900–517,000), severe malarial anemia (30): 3,500 (20–296,000), uncomplicated malaria (54): 52,300 (460–768,000) parasites/µl	Microscopy	cytokine bead array
8	Ong’echa et al., 2011	Cross-sectional study	Kenya	NS	Uncomplicated malaria (31), Severe malarial anemia (80), None-severe malarial anemia (37)	P. falciparum	Uncomplicated malaria (31): 1 (IQR 0.67), Severe malarial anemia (80): 0.67 (IQR 0.67), None-severe malarial anemia (37): 0.75 (IQR 0.75)	3 months to 2.5 years	Uncomplicated malaria (31): 45.2, Severe malarial anemia (80): 48.8, None-severe malarial anemia (37): 62.2	Uncomplicated malaria (31): 160.2 (IQR 323.6), Severe malarial anemia (80): 156.8 (IQR 277.7), None-severe malarial anemia (37): 162.5 (IQR 309.3)	Uncomplicated malaria (31): 48,354 (IQR 87,430), Severe malarial anemia (80): 48,354 (IQR 87,430), None-severe malarial anemia (37): 22,615 (IQR 49,929)	Microscopy	Bead-based assay
9	Prakash et al., 2006	Prospective observational study	India	2001-2003	Severe malaria (14), Uncomplicated malaria (33), cerebral malaria (26), Healthy controls-endemic (15), Healthy controls-non-endemic (9)	P. falciparum	NS	5-75 years	NS	Cerebral malaria>severe malaria>uncomplicated malaria>endemic controls>non-endemic controls	NS	Microscopy	ELISA
10	Rovira-Vallbona et al., 2012	Case-control study	Mozambic	2006	Severe malaria (67), Uncomplicated malaria (67)	P. falciparum	Severe malaria (67): 2.33 (1.33-3.25), Uncomplicated malaria (67): 2.42 (1.25-3.17)	< 5 years	Severe malaria (67): 63, Uncomplicated malaria (67): 63	IL-1β was more frequently detected in children with SM (P= 0.013), although no significant differences were found for IL-1β concentrations	Severe malaria (67): 40400 (1730-99300), Uncomplicated malaria (67): 34700 (11500- 71300)	Microscopy/PCR	ELISA
11	Stanisic et al., 2014	Case-control study	Papua New Guinea	2006-2009	Severe malaria (200), uncomplicated malaria (153), healthy community controls (162)	P. falciparum, P. vivax	NS	6 months-10 years	NS	Respiratory distress (23): 49.1 (13.4-113), severe anemia (45): 35.6 (5.48-75.9), uncomplicated malaria (153): Severe deep coma (20): 29.7 (4.77-59.8), metabolic acidosis (21): 46.6 (5.48-108), hyperlactatemia (38): 66.5 (10.2-121), uncomplicated malaria (153): 27.2 (5.05-100), healthy community controls (162): NS	NS	Microscopy/PCR	Bead-based assay
12	Thuma et al., 2011	Prospective observational study	Zambia	2001-2005	Severe malarial anemia (72), cerebral malaria (28), uncomplicated malaria (66)	P. falciparum	Severe malarial anemia (72): 22 (16–31), cerebral malaria (28): 37 (26–43), uncomplicated malaria (66): 26 (18–36)	<6 years	Severe malarial anemia (72): 44.4, cerebral malaria (28): 60.7, uncomplicated malaria (66): 50	Severe malarial anemia (56): higher in 1 case, cerebral malaria (23): undetectable, uncomplicated malaria (56): undetectable	Severe malarial anemia (72): 95 (0.1–153), cerebral malaria (28): 99 (11–302), uncomplicated malaria (66): 147 (26–254) parasites, X 10^-3/µL	Microscopy	Bead-based assay
13	Ballal et al., 2009	Case–control study	Sudan	NS	Malaria patients (40), healthy control subjects (37)	P. falciparum	NS	16–44 years	NS	Uncomplicated malaria (77): 2.6 (5.7±2.7), healthy controls (37): 0 (1.3±0.9)	Malaria patients (40): 24,540±5,270 parasites/mL	Microscopy	ELISA
14	Costa et al., 2020	Case-control study	Brazil	NS	Uncomplicated malaria (77), healthy controls (37)	P. vivax	NS	Adults	68.8	IL-1β was higher in malaria relation to the endemic controls	NS	Microscopy	ELISA
15	Davenport et al., 2016	Prospective observational study	Kenya	NS	Uncomplicated malaria (156), healthy controls (14)	P. falciparum	Uncomplicated malaria (156): 9.08 ± 8.70 months, healthy controls (14): 7.07 ± 11.39 months	3–36 months	Uncomplicated malaria (156): 57.1, healthy controls (14): 56.4	No significant differences	NS	Microscopy	Bead-based assay
16	Moncunill et al., 2013	Cross-sectional study	Spain	2005-2009	Travelers with malaria (22), Travelers without malaria (21), Immigrants (55), Immigrants without malaria (17)	P. falciparum	Travelers with malaria (22): 31 (28-38) , Travelers without malaria (21): 31 (28-38), Immigrants (55): 34 (29-43), Immigrants without malaria (17): 36 (30-44)	Adults	Travelers with malaria (22): 75, Travelers without malaria (21): 42.9, Immigrants (55): 72.7, Immigrants without malaria (17): 41.2	Immigrants with malaria (55): 2.1 (2.1-3.7), Immigrants with other diseases (17): 2.1 (2.1-2.1)	NS	Microscopy	Bead-based assay
17	Pinna et al., 2018	Cross-sectional study	Brazil	NS	Malaria patients (52), Healthy controls (12)	P. falciparum/P. vivax	P. falciparum (19): 28 (23–42), P. vivax (33): 28 (22–36.5), Healthy controls (12): 29 (24.5–40)	Adults	P. falciparum (19): 74, P. vivax (33): 73, Healthy controls (12): 42	P. falciparum (19): 13.63 (11.09–18.63), P. vivax (33): 10.45 (3.84–15.49), Healthy controls (12): 5.85 (5.59–6.57)	P. falciparum (19): 1,400 (890–3,338) , P. vivax (33): 3,200 (1,047–7,758)	Microscopy/PCR	Bead-based assay
18	Rodrigues-da-Silva et al., 2014	Case-control study	Brazil	NS	Uncomplicated P. falciparum malaria (47), uncomplicated P. vivax malaria (24), healthy controls (12)	P. falciparum/P. vivax	Uncomplicated P. falciparum malaria (47): 28.5 (23-41), uncomplicated P. vivax malaria (24), healthy controls (12)	Adults	Uncomplicated P. falciparum malaria (47): 74.5, uncomplicated P. vivax malaria (24), 79.2	Uncomplicated malaria (71): similar to controls in acute phase, healthy controls (37): median 2	NS	Microscopy	Bead-based assay
19	Sánchez-Arcila et al., 2014	Cross-sectional study	Brazil	2010-2011	Uncomplicated malaria (16), healthy controls (102)	P. falciparum (3)/P. vivax (13)	Uncomplicated malaria (16): 24 (21–33), healthy controls (102): 29 (14–38)	Adults	Uncomplicated malaria (16): 69, healthy controls (102): 47	IL-1β was significantly increased campared to controls	NS	Microscopy/PCR	Bead-based assay
20	Zeyrek et al., 2006	Prospective observational study	Turkey	2002	Uncomplicated malaria (79), healthy controls (89)	P. vivax	NS	6 months-99 years	Uncomplicated malaria (79): 45.6, healthy controls (89): 43.8	Uncomplicated malaria (79): 3.5 (2.6–4.8), healthy controls (89): 0.5 (0.2–1.0)	3246.9 (2547.9–3945.8)	Microscopy	ELISA
